# Supplementary material for: Sequential effects in Olympic synchronized diving scores
Source: R Soc Open Sci. 2017 Jan 25;4(1):160812. doi: 10.1098/rsos.160812 (PMC5319349; doi:10.1098/rsos.160812)
Supplement: Judges' scores for all synchronised diving events at the 2012 and 2016 Olympic Games [file rsos160812supp1.xlsx]

## Sheet: Information
This file contains the raw scores given by Olympic judges at the 2012 and 2016 Olympic Games
These data will be published alongside:
Author:	Robin S. S. Kramer
Article Title:	Sequential effects in Olympic synchronized diving scores
Journal Name:	Royal Society Open Science

## Sheet: 2012 - women's 10m platform
					Execution - Diver A			Execution - Diver B				Synchronisation
Round	Dive Position	Country	Difficulty	Judge 1	Judge 2	Judge 3	Judge 4	Judge 5	Judge 6	Judge 7	Judge 8	Judge 9	Judge 10	Judge 11
1	1	CHN	2	8.5	8.5	8.5	9	9.5	9	8.5	9	9	9	9
1	2	UKR	2	8	8	8.5	8.5	8	8.5	9	8.5	9	9	8.5
1	3	AUS	2	8.5	8.5	8.5	9	9	9	9	8.5	9	8.5	8
1	4	GER	2	8	8.5	9	9	9.5	9	9	9	9	9.5	9
1	5	GBR	2	9	8.5	9	9.5	9	9	9	9	9	9.5	9
1	6	MEX	2	8.5	8.5	8	9	9	8.5	8.5	9	8.5	8.5	8.5
1	7	MAS	2	9	9	8.5	8.5	8.5	8.5	8.5	9	8.5	9	9
1	8	CAN	2	9	8.5	9	9	9	8.5	9	8.5	9	8.5	9
2	9	CHN	2	9	9	8.5	9.5	9.5	9.5	8.5	9.5	9.5	9.5	9.5
2	10	UKR	2	8	8	8.5	8.5	8	8	8.5	8	8.5	8.5	9
2	11	AUS	2	8	8.5	8.5	8.5	8.5	8	8.5	8.5	8	8	8.5
2	12	GER	2	8.5	7.5	8	8	8.5	8	9	8.5	8.5	8.5	8.5
2	13	GBR	2	8.5	9	9	8.5	9	8	9	8.5	9	9	9
2	14	MEX	2	8	8.5	8.5	8.5	8	8	8.5	8	8.5	8.5	9
2	15	MAS	2	9	9	9	9	8.5	9	9.5	8.5	9	9	9
2	16	CAN	2	8.5	8.5	8.5	8.5	9	8	9	9	9	8.5	9
3	17	CHN	3	8.5	8.5	8.5	9	9	9	9	9	9	9.5	9.5
3	18	UKR	3.2	5.5	5	5.5	8	8	7	8	7.5	7	7	7.5
3	19	AUS	3	6.5	7	8	8	8	7.5	8.5	8.5	8	8.5	8.5
3	20	GER	3.2	8	8	7.5	8	8	7.5	8	8	8.5	7.5	8
3	21	GBR	3.2	6	5.5	5	8	7.5	7.5	7.5	7.5	8	7.5	7.5
3	22	MEX	3.2	8.5	8.5	8.5	8.5	8.5	8.5	9	9	9	9	9
3	23	MAS	3	6	7	7	7.5	7.5	7.5	8.5	7.5	8	8.5	8
3	24	CAN	3	8.5	8	8.5	8	8	8.5	9	9	8	8	8.5
4	25	CHN	3.2	9.5	9	9	9	9	9	9	9.5	9.5	9.5	9.5
4	26	UKR	3	7	8	7	6.5	7	6.5	7.5	7.5	7	7.5	7.5
4	27	AUS	3.3	5	5.5	6	7	6.5	7	8	8	7.5	7.5	7.5
4	28	GER	2.9	7.5	6.5	6.5	7	7.5	7	7.5	8	8	8	7.5
4	29	GBR	3	6.5	6	6.5	7.5	8	7.5	8	7.5	8	8	8
4	30	MEX	3.3	5	6	7	8	8.5	8.5	7.5	8	7.5	8	8
4	31	MAS	3.2	5	6.5	6.5	5.5	5.5	4.5	7.5	6.5	6.5	6.5	6.5
4	32	CAN	3.3	5.5	6	5	7.5	8	7.5	8.5	8	8	8	8
5	33	CHN	3.2	8.5	8.5	8.5	9.5	9	9	9.5	8.5	9.5	10	9.5
5	34	UKR	3.2	6.5	6.5	7	5.5	6.5	6.5	8	7	7	7	7
5	35	AUS	3.2	6.5	6.5	7.5	8.5	8.5	9	8.5	8.5	8	8.5	8.5
5	36	GER	3	7.5	7.5	7.5	8	8	8	7.5	8	7.5	7.5	7.5
5	37	GBR	3.2	8.5	8	8.5	7.5	7.5	7.5	8.5	8	8.5	7.5	8
5	38	MEX	3.2	8.5	8.5	9	8	8	8	8.5	8.5	8.5	9	9
5	39	MAS	3.2	7.5	7	7.5	7	6.5	6.5	7.5	8	8	7	7.5
5	40	CAN	3.2	8.5	8.5	8	8	8	8	9	8.5	8.5	9	9

## Sheet: 2012 - women's 3m springboard
					Execution - Diver A			Execution - Diver B				Synchronisation
Round	Dive Position	Country	Difficulty	Judge 1	Judge 2	Judge 3	Judge 4	Judge 5	Judge 6	Judge 7	Judge 8	Judge 9	Judge 10	Judge 11
1	1	ITA	2	8.5	8.5	8.5	8.5	8.5	9	9	8.5	9	8.5	9
1	2	AUS	2	7.5	8.5	7.5	7	8	8	8.5	8.5	8.5	8.5	8.5
1	3	CHN	2	9	8.5	9	8	8.5	9	9	9	9	9.5	9.5
1	4	GBR	2	8	8	8	7.5	8	8	8.5	8.5	8.5	8	8.5
1	5	USA	2	8.5	8.5	8	8.5	8.5	8.5	9	9	9	9	9
1	6	CAN	2	9	9	9	8	8	8.5	9.5	9.5	9.5	8.5	8.5
1	7	MAS	2	7.5	8	7.5	7.5	8	8.5	8	8	7.5	7.5	7.5
1	8	UKR	2	7.5	8	7.5	8.5	8	8	8.5	8.5	8	8.5	8.5
2	9	ITA	2	8	8.5	8.5	8.5	8.5	8.5	8.5	9	9	8.5	9
2	10	AUS	2	8	8.5	8	7	8	7.5	8.5	8.5	8	8.5	9
2	11	CHN	2	8.5	9	8.5	8.5	8.5	9	9	9	9	8.5	9
2	12	GBR	2	8.5	8.5	8.5	8.5	8	8.5	9	8.5	9	8.5	9
2	13	USA	2	8.5	8.5	8.5	8	8.5	8	8.5	9	9	9	9
2	14	CAN	2	8	7.5	8	7.5	7.5	8	7.5	8	8.5	8	8
2	15	MAS	2	8	8	8	8.5	8	8	7.5	8	8	7.5	8
2	16	UKR	2	8	7.5	8	8	8	8	8	8	8	8	7.5
3	17	ITA	3	7.5	8	7.5	8.5	7.5	8.5	8.5	8.5	8.5	8.5	8.5
3	18	AUS	3	7.5	7.5	7	7	7.5	7.5	8	8	8	8	8
3	19	CHN	3	8	8.5	8.5	8.5	8.5	9	9	9	9	9	8.5
3	20	GBR	3	5	6	5	6	5.5	6	6	7	7	6.5	7
3	21	USA	3	8	8	8	8	7.5	8	8.5	8.5	8.5	8	8.5
3	22	CAN	3	8	7.5	8	8.5	8	8.5	8	8	8	8	8
3	23	MAS	3	4.5	4.5	4.5	5.5	5	6	6.5	6.5	7	7	6.5
3	24	UKR	3	6	6.5	6	7	6.5	6.5	7.5	7.5	7.5	8	7
4	25	ITA	3	6.5	7	6.5	7.5	6	7.5	7.5	7.5	7	6.5	7
4	26	AUS	3.1	6.5	5.5	6.5	6.5	7	7	8	7.5	8	8.5	8
4	27	CHN	3	9	9	8.5	7.5	9	8.5	9	9.5	9	9	9
4	28	GBR	3	8	8	8	8	7.5	8	8.5	8	8	8	8
4	29	USA	3	7	8	7.5	7.5	7	8	8	8	8	8	8
4	30	CAN	3	8.5	7.5	8.5	8	8	8	8.5	8.5	8	8.5	8
4	31	MAS	3	8	8	8.5	8	8	7.5	7.5	7.5	8	8	8
4	32	UKR	3	8	8	8	8	7.5	8	8	8	8	8.5	8.5
5	33	ITA	3	7.5	8	7.5	7.5	7.5	8	8.5	8.5	8	8	8
5	34	AUS	3	6.5	7.5	6.5	6.5	6.5	7	8	7.5	8	8	8
5	35	CHN	3	8.5	9	8.5	8	8.5	8.5	9	9.5	9	9.5	9
5	36	GBR	3	7	7	7	4	4.5	5	6	6.5	6.5	5.5	6.5
5	37	USA	3	7.5	8	7.5	7.5	7.5	7.5	8.5	8.5	8	8.5	8
5	38	CAN	3	7.5	7.5	7.5	7.5	7.5	8	8	8	7.5	7.5	7.5
5	39	MAS	3	5	6	5.5	7	7	7.5	7	7.5	8	8	8
5	40	UKR	3	7.5	7.5	7.5	7	7	7.5	7	8	8	8	8

## Sheet: 2012 - men's 10m platform
					Execution - Diver A			Execution - Diver B				Synchronisation
Round	Dive Position	Country	Difficulty	Judge 1	Judge 2	Judge 3	Judge 4	Judge 5	Judge 6	Judge 7	Judge 8	Judge 9	Judge 10	Judge 11
1	1	RUS	2	7.5	8.5	8.5	9	8.5	8.5	9	9	8.5	8.5	9
1	2	CHN	2	9.5	9.5	9.5	9.5	9	9.5	10	9	9	9.5	9.5
1	3	GER	2	9	8	8.5	8	8.5	8.5	9	9	9	8.5	9
1	4	USA	2	9	9	9.5	9.5	9.5	9	9.5	8.5	9	9	9
1	5	MEX	2	9	9	9	8.5	9	9	8.5	9	8	8	8.5
1	6	CUB	2	9	9	9.5	9	9	9	8.5	9.5	9	9	9
1	7	GBR	2	9	9	9.5	9.5	9	9.5	9.5	9	9.5	9.5	9.5
1	8	UKR	2	9	9	8.5	9	8.5	8.5	9	9	8	8.5	8.5
2	9	RUS	2	8.5	8.5	8.5	8.5	8	8.5	9	9	8.5	9	9
2	10	CHN	2	9.5	9.5	9.5	9	9	9	9.5	9.5	9.5	9	9
2	11	GER	2	8.5	9	9	9	9	9	9	9	9	9	9
2	12	USA	2	9	9	8.5	9	9	9	9	9	9	9	9
2	13	MEX	2	9	8.5	8.5	8	8.5	8	9	8.5	8.5	8	8.5
2	14	CUB	2	9	9	9	8	7.5	8.5	8.5	9	9	8.5	8.5
2	15	GBR	2	9.5	9.5	9	9	9	9	9.5	9.5	9.5	10	9.5
2	16	UKR	2	9.5	8.5	8.5	8	8	8.5	8.5	9	8.5	9	8.5
3	17	RUS	3.2	9	8.5	8	8.5	9	8.5	9	9	8.5	9	9
3	18	CHN	3.2	9	9	9	8.5	9.5	9	9.5	9.5	9.5	9.5	10
3	19	GER	3.2	8.5	9	9	8	8.5	8	9	9	8.5	9	9
3	20	USA	3.2	8.5	8.5	9.5	8.5	8.5	9	9	9	8.5	8.5	8.5
3	21	MEX	3.7	8.5	7.5	7.5	7.5	8.5	7.5	8.5	8.5	8	8	7.5
3	22	CUB	3.2	8.5	8.5	9	9	8.5	9	8.5	9	8.5	7.5	8
3	23	GBR	3.3	8.5	9	10	9	9.5	9	9	9.5	9.5	9	9.5
3	24	UKR	3.6	7.5	7.5	7.5	7	7	8	8.5	8	8	8	8
4	25	RUS	3.3	8.5	9	8.5	8.5	8.5	8.5	9	8.5	8.5	8.5	8
4	26	CHN	3.3	9	9	9	10	9.5	9.5	10	9.5	9.5	9.5	9.5
4	27	GER	3.6	7	7.5	7	7	6.5	7	7.5	7.5	7	7.5	8
4	28	USA	3.7	8.5	8.5	9	8	7.5	7.5	9	8.5	8.5	8.5	8
4	29	MEX	4.1	7.5	7	7.5	7	7	7	8.5	8	8	8	8.5
4	30	CUB	3.2	8.5	9	9.5	7.5	7.5	8	9	8	8.5	8.5	8.5
4	31	GBR	3.3	7.5	8	8	6	6	6.5	7.5	7.5	7	7	7.5
4	32	UKR	3	8	8.5	8	8	8.5	8.5	8.5	8.5	8.5	8	8.5
5	33	RUS	3.6	8	8	7.5	8.5	8.5	8	9	8.5	8	8	8
5	34	CHN	3.6	9	9	8	8	8	8	9	8.5	8.5	8.5	9
5	35	GER	3.3	8	8	8	8.5	9	8	9	9	8.5	8.5	8.5
5	36	USA	3.3	8.5	8.5	8.5	9	9	8.5	8.5	9	8.5	8	8.5
5	37	MEX	3.3	9	9.5	9.5	9	9	8.5	9.5	9	9.5	9.5	9
5	38	CUB	3.3	9.5	9	9	9	8.5	9	9	9	9	9	9
5	39	GBR	3.7	7.5	7	6	8.5	8	8.5	8	8	8	8	8.5
5	40	UKR	3.2	8	8.5	8	8.5	9	8.5	9	9	8.5	9	8.5
6	41	RUS	3.7	8	7.5	6	7	7.5	7	9	8.5	7.5	8.5	8
6	42	CHN	3.6	8.5	8.5	9	9	9	8.5	9.5	9.5	9	9.5	9.5
6	43	GER	3.6	8	8.5	8.5	8.5	8.5	8	8.5	9	8.5	8.5	8.5
6	44	USA	3.6	8.5	9	8.5	9	9.5	9	9	8.5	9	9.5	8.5
6	45	MEX	3.8	7	7	6.5	7.5	8	7	8.5	8.5	8.5	8.5	8.5
6	46	CUB	3.6	8.5	8.5	8.5	9	8	8.5	9	9	8.5	9	8
6	47	GBR	3.6	8	8.5	8.5	8.5	8.5	8.5	8.5	8	8.5	9	8.5
6	48	UKR	3.7	7.5	8	7.5	7.5	7.5	8	8.5	8	7.5	8.5	8.5

## Sheet: 2012 - men's 3m springboard
					Execution - Diver A			Execution - Diver B				Synchronisation
Round	Dive Position	Country	Difficulty	Judge 1	Judge 2	Judge 3	Judge 4	Judge 5	Judge 6	Judge 7	Judge 8	Judge 9	Judge 10	Judge 11
1	1	RUS	2	9.5	9	9	9	9	9	9	9	9	9	9
1	2	USA	2	9	8.5	8.5	8.5	8	8.5	9	9	8.5	8.5	8.5
1	3	GBR	2	8	8.5	8.5	9	8.5	9	8.5	9	8.5	8.5	9
1	4	MEX	2	9	9	9	8.5	8.5	8.5	9	9	9.5	9.5	9.5
1	5	MAS	2	8.5	8.5	9	9	9	9	9	9	8.5	8.5	9
1	6	CHN	2	9.5	9.5	9.5	9	9.5	9	9.5	9	9.5	9.5	9.5
1	7	UKR	2	8	7.5	8.5	8.5	8	9	8.5	8.5	8.5	9	9
1	8	CAN	2	9.5	9	9	9	9	9	9	9	9	8.5	9
2	9	RUS	2	9	9	9	8.5	8.5	8.5	8.5	9	8.5	8.5	8.5
2	10	USA	2	9	9	8.5	8.5	9	8.5	9	9	9	9.5	9
2	11	GBR	2	8.5	8.5	8.5	8.5	9	8.5	9	9	8.5	9	8.5
2	12	MEX	2	8.5	8.5	9	8.5	8	8	8.5	8.5	8.5	8.5	8.5
2	13	MAS	2	8	9	9	8.5	8.5	8.5	8.5	9	8.5	8.5	9
2	14	CHN	2	9	9.5	10	7	7.5	8	9	8.5	8	9	9
2	15	UKR	2	8.5	8	8.5	8.5	8.5	8.5	8.5	8.5	8.5	8	9
2	16	CAN	2	8.5	8.5	9	8	8	8	8.5	8.5	8	8.5	8.5
3	17	RUS	3.4	8.5	7.5	8.5	7.5	7.5	7	8	8.5	8.5	8.5	8.5
3	18	USA	3.1	9	8.5	8.5	8.5	9	8.5	8.5	9	9	9	8.5
3	19	GBR	3.3	8	8	8	7	7	6.5	8	8.5	7.5	8	8
3	20	MEX	3.4	8.5	9	8	8	8.5	8	8.5	8.5	8.5	9	9
3	21	MAS	3.1	8.5	8.5	8.5	8.5	8.5	9	8	9	8.5	8	8.5
3	22	CHN	3.4	7.5	7	8.5	8.5	8	8.5	9	8.5	8.5	8.5	9
3	23	UKR	3.4	8.5	8	8	7.5	8	8	8.5	8	8.5	8	8.5
3	24	CAN	3	8.5	8.5	9	7.5	8	8	7.5	8.5	8	7.5	8
4	25	RUS	3.5	6.5	6.5	7	7.5	7.5	7.5	7.5	7.5	8.5	8	8.5
4	26	USA	3.3	9	9	8.5	9	9	9	9	9	9	9.5	9.5
4	27	GBR	3.4	8	7.5	8	7.5	7	7	8	8	7.5	7.5	8
4	28	MEX	3.8	8	8	8.5	6	6.5	6.5	7	7.5	6	6.5	7
4	29	MAS	3.3	7.5	7	7.5	8	8.5	8.5	8.5	8	8	8	8.5
4	30	CHN	3.4	8	8	8	9	8.5	8.5	8.5	9	9	9	9
4	31	UKR	3.8	7.5	7.5	7.5	7	7	7.5	8	8	8	8	8
4	32	CAN	3.4	8	8.5	8.5	8	8	8	8	8	8	7.5	8.5
5	33	RUS	3.5	8.5	9	8.5	8	8.5	8.5	8.5	8.5	9	8.5	8.5
5	34	USA	3.5	8	7.5	8	7.5	8	8	8	8	8.5	7.5	8
5	35	GBR	3.4	8	8	8	8	8	8.5	8.5	8.5	8.5	8.5	8.5
5	36	MEX	3.5	6.5	6	6	5.5	5.5	4	6.5	7.5	6.5	6.5	6.5
5	37	MAS	3.4	8	8	8.5	4	4	4.5	6.5	7	6	6	6.5
5	38	CHN	3.8	9	9	9	8.5	8.5	8.5	9	9.5	9.5	9.5	9.5
5	39	UKR	3.4	7	7.5	7.5	8	8	8	8	8	7.5	8.5	8.5
5	40	CAN	3.3	8.5	8.5	8	8	8	7.5	8	8	8	7.5	8.5
6	41	RUS	3.8	9.5	8.5	9	8.5	8	8	9	9	8.5	9	9
6	42	USA	3.4	8.5	8.5	8.5	8.5	8.5	8	8.5	8.5	8.5	8.5	9
6	43	GBR	3.8	7	6.5	7.5	7	7	5.5	7.5	8.5	8	8.5	8
6	44	MEX	3.4	8	8	8.5	6.5	6	6.5	8	8	8	8	8
6	45	MAS	3.4	7	7	7	8	7	8	8	7.5	7.5	8	8
6	46	CHN	3.3	8.5	8.5	8.5	9	9.5	8.5	9	9.5	9	9	9.5
6	47	UKR	3.3	8	8	8	8.5	8.5	8	7.5	7.5	8	8	8
6	48	CAN	3.4	8.5	8.5	8	7.5	6.5	7	8.5	8.5	8	8	8.5

## Sheet: 2016 - women's 10m platform
					Execution - Diver A			Execution - Diver B				Synchronisation
Round	Dive Position	Country	Difficulty	Judge 1	Judge 2	Judge 3	Judge 4	Judge 5	Judge 6	Judge 7	Judge 8	Judge 9	Judge 10	Judge 11
1	1	USA	2	8.5	8.5	8	8	8	7	8	8	8.5	8	8
1	2	MEX	2	8.5	8	7.5	8.5	8	8	8.5	9	8.5	8.5	9
1	3	BRA	2	7.5	7	7.5	7	7.5	7	8	7.5	7.5	7.5	7.5
1	4	CHN	2	9	9	9	9	9	9	9.5	9.5	9.5	9.5	9.5
1	5	MAS	2	8.5	8.5	9	8.5	9.5	8.5	9	9	9	9.5	9
1	6	PRK	2	8	8	8	7.5	8	8	8	8.5	8.5	8.5	8.5
1	7	CAN	2	9	8.5	8.5	8.5	9.5	8.5	9	9	9	9	9
1	8	GBR	2	8	8	8	8.5	8.5	8.5	8.5	8.5	8.5	8.5	8.5
2	9	USA	2	8.5	8.5	8	8	8.5	8	8.5	8.5	8.5	8.5	8.5
2	10	MEX	2	8	7.5	7.5	8.5	8.5	7.5	8	9	8.5	8.5	8
2	11	BRA	2	7.5	7	7	7.5	8	8	7.5	7.5	7.5	7.5	7
2	12	CHN	2	9	8.5	9	9.5	9	9	9.5	9.5	9.5	9.5	9.5
2	13	MAS	2	8.5	8.5	8.5	9	8.5	8.5	8.5	9	9	9	9
2	14	PRK	2	9	9	8.5	8.5	8.5	8.5	9	9.5	9	9	9
2	15	CAN	2	9	8.5	8	8.5	8.5	8.5	9	9	9	9	9
2	16	GBR	2	7.5	8	8	8.5	8.5	8.5	9	8.5	8.5	8.5	8.5
3	17	USA	3	7.5	7	7	7.5	7.5	7.5	7.5	7	7	7.5	7.5
3	18	MEX	3	7	7.5	8	7	7	6.5	8.5	8	8.5	8	8.5
3	19	BRA	3.2	7.5	7.5	7.5	7.5	7.5	7.5	8.5	7.5	8	8	8
3	20	CHN	3	8.5	8.5	9	8.5	8.5	8.5	9	8.5	9	9	9
3	21	MAS	3	6.5	8	8	9	8.5	8.5	8.5	8	8.5	9	9
3	22	PRK	3	9	9	9	9	9	9	9	9	9	9	8.5
3	23	CAN	3	8	8	8	8	8	8	9	8.5	8.5	8.5	8.5
3	24	GBR	3	8	7	8	9	8.5	8.5	8.5	8.5	8.5	8	8.5
4	25	USA	3.2	6	5.5	5.5	6.5	7	6.5	6.5	7	7	6.5	7.5
4	26	MEX	3.3	5	4.5	5.5	6.5	6.5	6.5	6.5	6	6	7	7.5
4	27	BRA	3.2	4.5	6	6	3.5	4	4	5.5	6	6	6	5
4	28	CHN	3.2	8	7.5	7.5	7	8	7.5	9	8	8	8.5	8
4	29	MAS	3.2	8	7.5	8.5	8	8.5	7.5	8.5	8.5	8.5	9	8.5
4	30	PRK	3.2	7	7.5	6.5	8.5	9	8.5	8	8	8	8.5	8.5
4	31	CAN	3.3	7.5	7	7	7	7	7.5	8	7.5	8	8	8
4	32	GBR	3.2	8.5	8	7.5	8	8	8	8.5	8.5	8.5	8.5	8.5
5	33	USA	3.2	8	6.5	6.5	8	7	7.5	8.5	8	8	8.5	8
5	34	MEX	3.2	7	6	6.5	7	7.5	7.5	7.5	8	8.5	8	7.5
5	35	BRA	3	7	6.5	7	6.5	7	6.5	7.5	7	7	7.5	7.5
5	36	CHN	3.2	9.5	8.5	8.5	8.5	8.5	8.5	9.5	9.5	9.5	9.5	9
5	37	MAS	3.2	8.5	8.5	8.5	8.5	8	8.5	8.5	8.5	9	8.5	9
5	38	PRK	3.2	4	3	3.5	9	9	9	6	6.5	6	7	7
5	39	CAN	3.2	8.5	8	8	8.5	8.5	8	8.5	8.5	8.5	8.5	9
5	40	GBR	3.2	4.5	3.5	5	7	8	7.5	7	7	7	7	6.5

## Sheet: 2016 - women's 3m springboard
					Execution - Diver A			Execution - Diver B				Synchronisation
Round	Dive Position	Country	Difficulty	Judge 1	Judge 2	Judge 3	Judge 4	Judge 5	Judge 6	Judge 7	Judge 8	Judge 9	Judge 10	Judge 11
1	1	MAS	2	8	7.5	8	8	7.5	8.5	8.5	8	8.5	8.5	8.5
1	2	ITA	2	8.5	8.5	8	8.5	8.5	8.5	9	8.5	9	8.5	8.5
1	3	CHN	2	9	9.5	9	8.5	9	9	9.5	9.5	9.5	9.5	9.5
1	4	GBR	2	8	8.5	8	8	8	8.5	9	8.5	8.5	8.5	8.5
1	5	AUS	2	8	8	8	7.5	7.5	8	8	8.5	8	8.5	8
1	6	BRA	2	8	7.5	7.5	7	7.5	7	7.5	8	7.5	8	7.5
1	7	CAN	2	8.5	8	8	8	8	8.5	7.5	7.5	8	7.5	8
1	8	GER	2	8	8	8.5	8	8	8	8	8	8	8	8
2	9	MAS	2	7.5	8	7.5	8	8	7.5	8	8	8	8	7.5
2	10	ITA	2	8	8	8.5	8.5	8.5	9	8.5	8.5	8.5	8	8.5
2	11	CHN	2	9	9	9	8.5	8.5	9	8.5	8.5	9	8.5	9
2	12	GBR	2	7	7.5	7	7.5	8	8	8	8.5	8	8.5	8
2	13	AUS	2	7	7.5	7.5	7	6	6.5	8	7	7	7	7
2	14	BRA	2	8	7.5	7.5	7	7	8	8	8	8	8	7.5
2	15	CAN	2	7.5	7	7.5	7	7.5	7	8	7.5	7.5	8	7.5
2	16	GER	2	8	8	8	7.5	7.5	7.5	8	8	8.5	8	8.5
3	17	MAS	3	8	7.5	7.5	8	7.5	8.5	8	8	8	8.5	8
3	18	ITA	3	7.5	7.5	8	8	8	8	8	7.5	8	8.5	8
3	19	CHN	3	8.5	8.5	8	8.5	7.5	8	9	8.5	9	8.5	8.5
3	20	GBR	3	7.5	7.5	7	7	7.5	7.5	7.5	7	7	7	7
3	21	AUS	3	8.5	8	8	7	7	7	8	8.5	8	8	8
3	22	BRA	3	7	6.5	6.5	6	6	6.5	7	6.5	6.5	7	7
3	23	CAN	3	8.5	8	7.5	7.5	7.5	8	7.5	8.5	8	8	7.5
3	24	GER	3	7	6.5	7	5.5	5	4.5	7.5	7.5	7	7	7
4	25	MAS	3	7.5	7.5	7.5	5	4.5	5	7	7.5	7	6.5	7
4	26	ITA	3.1	8	7.5	7.5	6.5	7	7	7	7	7	7	7.5
4	27	CHN	3	9	9	9	8.5	9	8.5	8.5	9	9	9	9
4	28	GBR	3	7	7	7.5	7	6.5	6.5	7.5	7.5	7	7.5	7.5
4	29	AUS	3.1	7.5	8	7.5	6.5	6.5	5.5	7.5	7.5	7.5	8	7.5
4	30	BRA	3	5	4.5	4.5	4	4	5	6	6.5	5.5	5	6.5
4	31	CAN	3.1	6.5	6.5	5.5	7.5	7.5	8	7.5	7	7.5	8	8
4	32	GER	3.1	5.5	5.5	5.5	7	7	8	6	6.5	6.5	7	7
5	33	MAS	3	8.5	8	7.5	6	5.5	5	7	7.5	7.5	8	7.5
5	34	ITA	3	8	8	8	7.5	8	8	8.5	8.5	8.5	8.5	8.5
5	35	CHN	3	9.5	8.5	9	8.5	9	9	9	9	9	9	9
5	36	GBR	3.1	8	7	7.5	6	6	7	7.5	7.5	7	8	7
5	37	AUS	3	7.5	8	7.5	7.5	7.5	7.5	8	7.5	8	8.5	8.5
5	38	BRA	3.1	6.5	6	7	5.5	6	6.5	7	6.5	7	6.5	6.5
5	39	CAN	3	8	8	8	7	6.5	7	7.5	7.5	7.5	8	7.5
5	40	GER	3	7.5	7	7	7.5	7	7	7	8	7.5	8	8

## Sheet: 2016 - men's 10m platform
					Execution - Diver A			Execution - Diver B				Synchronisation
Round	Dive Position	Country	Difficulty	Judge 1	Judge 2	Judge 3	Judge 4	Judge 5	Judge 6	Judge 7	Judge 8	Judge 9	Judge 10	Judge 11
1	1	RUS	2	8.5	9	8.5	8.5	8.5	8	8	9	8.5	8.5	8.5
1	2	GER	2	8.5	8	8	9	8.5	9	8.5	8.5	8.5	9	8.5
1	3	MEX	2	8.5	8.5	9	8.5	9	9	9	8.5	8.5	8.5	8.5
1	4	USA	2	9	9	9	9	9.5	9	9	9	9	9	9.5
1	5	UKR	2	8.5	8	8.5	8	8	8	8.5	8.5	8.5	9	8
1	6	BRA	2	8	8	8	8.5	8	8	8.5	8.5	8.5	8	8.5
1	7	CHN	2	9.5	9	9.5	9.5	9	9.5	9.5	9.5	9.5	9.5	9.5
1	8	GBR	2	8.5	9	9.5	8.5	8.5	8.5	9	8.5	8.5	8.5	8.5
2	9	RUS	2	7.5	7.5	7.5	8.5	9	9	8	8.5	8	7.5	8
2	10	GER	2	8.5	8.5	8.5	8	8.5	8	8	8.5	8	8	8
2	11	MEX	2	8	8.5	8	8.5	8	8	8	8.5	9	8	8.5
2	12	USA	2	9	8.5	9	8.5	9	9	9	9	8.5	8.5	9
2	13	UKR	2	8	8.5	8.5	7.5	8	7.5	8	9	8.5	8.5	8.5
2	14	BRA	2	7.5	7.5	7.5	8	8.5	8	8	8.5	8	8	8.5
2	15	CHN	2	9.5	9.5	9.5	9.5	9.5	9.5	9.5	10	9.5	9.5	9.5
2	16	GBR	2	8.5	8.5	8.5	8.5	8	8.5	8	8	8	8.5	8.5
3	17	RUS	3.4	8	7.5	7.5	7.5	8	7.5	8	8	7.5	8	7.5
3	18	GER	3.2	7.5	6.5	7	8	8	8.5	8	8	8	8	8
3	19	MEX	3.6	7.5	7.5	7	7	7.5	7	8	7.5	7.5	7	7.5
3	20	USA	3.2	8.5	8.5	8.5	8.5	9	8.5	8.5	8.5	9	9	9
3	21	UKR	3.2	7.5	8	8	7	7.5	7.5	8	8.5	8	8.5	8.5
3	22	BRA	3	7.5	8	8	8	7.5	7.5	8	8	8	8	8
3	23	CHN	3.4	8.5	8.5	9	9.5	10	9	9.5	9	9	9	9.5
3	24	GBR	3.2	9	8.5	8.5	7.5	7.5	8	9	8	8.5	8.5	8.5
4	25	RUS	3.7	5.5	4.5	4.5	7	6	6.5	7	7	5.5	6.5	6
4	26	GER	3.6	8	8.5	8.5	8	8	8	9	8.5	8.5	9	9
4	27	MEX	3.7	6	6	6	8	8	8	7.5	7.5	7.5	8	8
4	28	USA	3.4	7.5	7	7.5	9	9.5	9	8	8.5	8.5	8.5	8.5
4	29	UKR	3.2	8.5	8.5	9	8.5	9.5	9	9	9	8.5	8.5	9
4	30	BRA	3.2	7.5	6.5	7	6.5	6.5	7	8	8	8	7	7
4	31	CHN	3.6	7	7	6.5	8	8.5	8.5	8	8	8	8	8.5
4	32	GBR	3.4	8.5	9	8.5	7.5	7.5	7.5	8	8.5	8	7.5	8
5	33	RUS	3.6	8	8	7.5	8	8	8	8	8.5	8	8	8.5
5	34	GER	3.4	8	8.5	8.5	8	8	8	8	8	8.5	8.5	8.5
5	35	MEX	3.3	7.5	7	7	8	8	8	8	7.5	8	8	8.5
5	36	USA	3.7	7	7	7.5	8	7.5	7.5	8.5	8	8	8	7.5
5	37	UKR	3.7	6.5	7	6.5	4	3.5	4.5	7.5	7	7	6.5	6
5	38	BRA	3.3	7	7.5	7.5	4	4	3.5	7	6.5	6	6	7
5	39	CHN	3.7	9.5	9.5	9	9.5	10	9.5	9.5	9.5	9.5	10	10
5	40	GBR	3.7	8	8	8	8	8.5	8	9	8.5	8	8.5	8.5
6	41	RUS	3.6	7.5	7.5	7.5	7	7.5	8	8	8	8.5	8	8
6	42	GER	3.6	7	6.5	7.5	8.5	8	8.5	8	8	8	8.5	8.5
6	43	MEX	3.8	6.5	6.5	5.5	7	6.5	6.5	8	7.5	7.5	8	8
6	44	USA	3.6	8	9	8.5	8.5	8.5	8.5	9	9	9	9	9
6	45	UKR	3.6	8	8	8	8.5	8.5	8.5	9	8.5	8.5	8.5	8.5
6	46	BRA	3.2	7.5	7	7.5	6	6.5	6.5	7.5	7.5	7	7	7
6	47	CHN	3.6	9	9	9	9	9	9	8.5	9.5	9	9	9.5
6	48	GBR	3.6	8.5	8.5	8.5	8	7.5	7.5	8.5	8.5	8	8.5	8.5

## Sheet: 2016 - men's 3m springboard
					Execution - Diver A			Execution - Diver B				Synchronisation
Round	Dive Position	Country	Difficulty	Judge 1	Judge 2	Judge 3	Judge 4	Judge 5	Judge 6	Judge 7	Judge 8	Judge 9	Judge 10	Judge 11
1	1	GER	2	8.5	8.5	8.5	8.5	8.5	8.5	9	8.5	9.5	9	9
1	2	MEX	2	9	8.5	8.5	8.5	8.5	8.5	8.5	8.5	8.5	9	8.5
1	3	USA	2	8	8.5	8	8.5	8.5	8.5	8.5	8.5	9	8.5	8.5
1	4	ITA	2	8.5	8.5	8.5	8.5	9	8.5	9	9	8.5	9	9
1	5	GBR	2	8	8	8	9	9	9	8.5	9	9	9	9
1	6	RUS	2	8.5	9	8.5	8.5	9	9	9	9	9	9	9.5
1	7	CHN	2	9.5	9	9	9	9.5	9	9	9	9	9	9.5
1	8	BRA	2	8	7.5	7.5	8	8	8	8.5	8.5	8.5	8	8
2	9	GER	2	8	8	8.5	8.5	8.5	9	9	9	9	8.5	8.5
2	10	MEX	2	9	8	8	9	8.5	8.5	8.5	8.5	8.5	8.5	8.5
2	11	USA	2	8.5	8.5	8.5	8.5	8.5	8	9	8	8	8.5	8.5
2	12	ITA	2	8	8.5	8	8.5	8.5	8.5	8.5	8.5	9	8	9
2	13	GBR	2	8	8.5	8.5	8.5	9	9	9	9	8.5	9	9
2	14	RUS	2	8	8.5	8.5	8.5	9	8.5	8.5	8.5	8.5	9	9
2	15	CHN	2	8.5	8.5	8.5	9	8.5	9	9.5	9	9.5	8.5	9
2	16	BRA	2	7.5	8	7.5	3	3	2.5	4.5	4.5	4.5	3.5	5.5
3	17	GER	3.3	8	8	8	7.5	8	8	8.5	8	8.5	8	8
3	18	MEX	3.4	8.5	9	8.5	7.5	8	8	8	7.5	8	8	8
3	19	USA	3.4	8	8	8	9	8.5	8.5	8.5	8.5	8.5	8.5	8.5
3	20	ITA	3.4	7.5	7.5	7	7.5	8	8	8	8	8.5	8	8
3	21	GBR	3.4	7.5	8	7.5	8.5	8.5	8.5	8.5	8	8.5	9	8.5
3	22	RUS	3.4	7	7	7.5	8.5	8	8	7.5	6.5	7.5	7.5	7.5
3	23	CHN	3.4	8.5	8	8	8	7.5	7.5	8	7.5	8	8	7.5
3	24	BRA	3.1	8	7	7	6	6	6	7	5.5	7	6.5	6.5
4	25	GER	3.5	6.5	6	6.5	6.5	6.5	7.5	7	7.5	7.5	7.5	8
4	26	MEX	3.3	8	8	8	5.5	6	6	7.5	7.5	7	6.5	6.5
4	27	USA	3.5	8.5	8	8	7	8	8.5	8.5	8.5	8.5	8.5	8
4	28	ITA	3.8	4	4	3.5	6	6	6.5	6	6	6	6.5	7
4	29	GBR	3.4	8	8	8.5	8	8.5	9	8.5	8.5	8.5	9	8
4	30	RUS	3.9	3.5	3	4.5	5.5	5.5	5.5	5.5	5.5	6.5	6.5	5.5
4	31	CHN	3.4	9	8.5	8.5	8	6.5	7	8.5	8	8.5	8.5	8
4	32	BRA	3.3	7	7.5	7	6	6	6.5	7.5	6	7	6.5	7
5	33	GER	3.4	6.5	5.5	6.5	6.5	5.5	5	7.5	7.5	7.5	7	7
5	34	MEX	3.4	8	8	9	6.5	6.5	6	7.5	8	7.5	7	7
5	35	USA	3.4	7	7.5	7.5	7.5	8	6	7.5	8.5	7.5	8	8
5	36	ITA	3.5	7	6.5	7	6	6	6.5	7	7	7.5	6.5	6.5
5	37	GBR	3.9	7	8	7.5	7.5	8	8.5	7.5	7	7	7.5	7
5	38	RUS	3.5	7.5	7	7	4	4.5	4	6	6.5	6.5	6.5	5
5	39	CHN	3.5	9	8.5	8.5	9.5	9	9	8.5	8.5	8.5	9	8.5
5	40	BRA	3.4	7.5	7	7	6.5	6.5	6.5	7	7.5	7	7	7
6	41	GER	3.4	8	8	7.5	8	8	8	8	8	8	8	8
6	42	MEX	3.8	8	7.5	7.5	6	5.5	6.5	7	7	7	6.5	6.5
6	43	USA	3.8	8.5	8	8	8.5	8.5	9	9	9	8.5	8.5	9
6	44	ITA	3.4	6.5	7	6.5	8	8.5	8	7.5	7.5	7.5	7.5	7.5
6	45	GBR	3.8	7.5	7.5	7.5	8.5	8.5	8.5	8	8	8	8.5	8
6	46	RUS	3.8	5.5	6.5	5.5	7	7.5	8	7	7	8	7.5	7
6	47	CHN	3.8	7	7.5	7	7	7	7.5	7.5	8	7.5	7	7.5
6	48	BRA	3.4	4.5	5	4.5	5.5	5.5	4.5	6	6	6	6	6
